# Supplementary material for: Phosphate Capture Enhancement Using Designed Iron Oxide-Based Nanostructures
Source: Nanomaterials (Basel). 2023 Feb 1;13(3):587. doi: 10.3390/nano13030587 (PMC9921849; doi:10.3390/nano13030587)
Supplement: Supplementary file 1 [file nanomaterials-13-00587-s001.zip]

Archive with 1 entries (1 files):
- nanomaterials-2149308-supplementary.pdf
